# Supplementary material for: Gait Characteristics of Fallers and Nonfallers in Female Patients with Unilateral End-Stage Hip Osteoarthritis
Source: Healthcare (Basel). 2025 Mar 17;13(6):654. doi: 10.3390/healthcare13060654 (PMC11942401; doi:10.3390/healthcare13060654)
Supplement: Supplementary file 1 [file healthcare-13-00654-s001.zip]

Archive with 1 entries (1 files):
- healthcare-3410333-supplementary.pdf
